# Supplementary material for: Development and Validation of a Highly Sensitive and Rapid LC-MS3 Strategy to Determine Oxcarbazepine and Its Active Metabolite in the Serum of Patients with Epilepsy and Its Application in Therapeutic Drug Monitoring
Source: Molecules. 2022 Sep 2;27(17):5670. doi: 10.3390/molecules27175670 (PMC9457704; doi:10.3390/molecules27175670)
Supplement: Supplementary file 1 [file molecules-27-05670-s001.zip]

Archive with 1 entries (1 files):
- molecules-1844703-Supplementary.pdf
